# Supplementary material for: Comparative therapeutic strategies for preventing aortic rupture in a mouse model of vascular Ehlers-Danlos syndrome
Source: PLoS Genet. 2022 Mar 4;18(3):e1010059. doi: 10.1371/journal.pgen.1010059 (PMC8926273; doi:10.1371/journal.pgen.1010059)
Supplement: S1 Table — (XLSX) [file pgen.1010059.s011.xlsx]

## Sheet: Feuil1
Name	Sequence 5'→ 3'
Construction
SalI-ex4LA-fw	gtcgacgatatttccacaatatgcttatcca
NdeI/BsrgI-in4LA-rv	catatgtgtacaatttttgcatgaaaactttactt
NotI-in4RA-fw	gcggccgcctttattgaaaatgtcccagaa
SalI-in5RA-rv	gtcgacgtggatgtaggcagaaatttta
ex5RA-fw	cttcatgaatatatgaagcaagc
SalI-in5RA-rv	gtcgacgtggatgtaggcagaaatttta
Ex6-point-mutation-fw	ccaggccctccaagaccccctggtt
Ex6-point-mutation-rv	aaccagggggtcttggagggcctgg
XbaI-LA-gap-repair-fw	tctagaTGCCAATGAGAATTGACCAT
BglII-LA-gap-repair-rv	agatctTTGGAATGTTTACGCTGACTC
BglII-RA-gap-repair-fw	agatctCAAAGATGGATCACCTGGAG
NcoI-RA-gap-repair-rv	ccatggCTCTAAATTTGGGGCCAGTC
Genotyping
Col3a1KI-fw	tcatctgaagtaaagttttcatgc
Col3a1KI-rv	tttcaccgaaattgagtggtt
Droplet Digital PCR
Col3a1KI-ddpcr-fw	TGTCAAGTCTGGAGTGGGAG
Col3a1KI-ddpcr-rv	CAGGATGTCCAGAAGAACCA
Col3a1wt-probe	ACCAGGCCCTCCAGGACCC
Col3a1KI-probe	ACCAGGCCCTCCAAGACCC
Vimentin	Bio-Rad cat#dMmuCPE5097200
qPCR
Atf6-fw	TGCCTTGGGAGTCAGACCTAT
Atf6-rv	GCTGAGTTGAAGAACACGAGTC
ATG5-fw	TCCTCGCTAGATGGAACCAC
ATG5-rv	AGTGGTCCTGTGTGTCTCAG
Atg7-fw	CCAGTCCGTTGAAGTCCTCT
Atg7-rv	AGATGACTCAGCCAGCCTTT
Hsp47-fw	ACCCCTTCATCTTCCTGGTG
Hsp47-rv	CCCATGTGTCTCAGGAACCT
