# Supplementary material for: Comparative therapeutic strategies for preventing aortic rupture in a mouse model of vascular Ehlers-Danlos syndrome
Source: PLoS Genet. 2022 Mar 4;18(3):e1010059. doi: 10.1371/journal.pgen.1010059 (PMC8926273; doi:10.1371/journal.pgen.1010059)
Supplement: S3 Table — Significant differential expressed genes are mentioned in bold. Genes not found in transcriptomic data are highlighted in grey. Adjusted p-value with the Benjamini-Hochberg method. (XLSX) [file pgen.1010059.s013.xlsx]

## Sheet: Feuil1
Gene symbol	Mean Col3a1+/G182R (n=3)	Mean Col3a1+/+ (n=4)	log2FoldChange	FoldChange	p-value	adjusted p-value
AKT1	3317.42	2918.34	0.184709	1.13659	0.312724	0.561005
AKT2	3747.25	3344.54	0.163981	1.12037	0.219921	0.471902
AKT3	2631.11	1878.04	0.486068	1.40062	0.0910641	0.31665
ARRB1	1045.41	956.754	0.127793	1.09262	0.559308	0.75644
ARRB2	233.264	299.985	-0.360919	0.778668	0.239465	0.492361
ATF2	1101.47	875.856	0.329982	1.257	0.0212618	0.175597
ATF4	5051.78	5289.14	-0.0662448	0.955121	0.607424	0.791279
BDNF	277.013	114.652	1.26859	2.40926	0.00276826	0.0833517
BRAF	1415.4	1103.65	0.358264	1.28188	0.136839	0.378495
CACNA1A	45.3747	48.6138	-0.114236	0.923872	0.798576	0.902229
CACNA1B
CACNA1C	2255.52	2386.02	-0.0807804	0.945546	0.722561	0.860985
CACNA1D	357.948	466.539	-0.381676	0.767545	0.205079	0.455967
CACNA1E	28.3616	44.1123	-0.565408	0.675764	0.258964	0.511377
CACNA1F
CACNA1G	135.818	128.804	0.0676621	1.04802	0.904914	0.95597
CACNA1H	42.0358	36.245	0.143588	1.10465	0.755461	0.878898
CACNA1I
CACNA1S
CACNA2D1	2364.49	1892.23	0.321375	1.24952	0.215525	0.467064
CACNA2D2	4.50015	5.28486	-0.119493	0.920511	0.902107	NA
CACNA2D3	46.7253	27.8807	0.722744	1.65032	0.11267	0.349356
CACNA2D4	16.3386	12.5111	0.458947	1.37454	0.495533	NA
CACNB1	189.482	267.249	-0.494522	0.709797	0.0361877	0.217411
CACNB2	767.783	697.659	0.138187	1.10052	0.439979	0.667191
CACNB3	912.754	1164.61	-0.350833	0.784131	0.084	0.30765
CACNB4	47.5138	40.2992	0.230711	1.17341	0.461723	0.684158
CACNG1
CACNG2
CACNG3
CACNG4	39.3629	37.9402	0.0253494	1.01773	0.95314	0.978206
CACNG5
CACNG6
CACNG7	468.001	397.583	0.23432	1.17635	0.425511	0.654919
CACNG8
CASP3	505.367	440.883	0.19598	1.1455	0.276915	0.529833
CD14	107.241	88.8515	0.269804	1.20564	0.325438	0.571816
CDC25B	371.678	562.335	-0.596255	0.661469	0.0606517	0.267122
CDC42	8374.08	7340.68	0.18988	1.14067	0.294205	0.544031
CHP1	3792.95	2861.99	0.406098	1.3251	0.130148	0.371549
CHP2	89.4865	46.7668	0.932244	1.90824	0.0595983	0.264829
CHUK	714.512	920.961	-0.365312	0.776301	0.0887501	0.313962
CRK	2975.77	2025.29	0.554851	1.46902	0.0608932	0.267717
CRKL	1138.22	753.712	0.593892	1.50931	0.0152677	0.156852
DAXX	369.846	507.319	-0.454937	0.729542	0.0185213	0.16749
DDIT3	549.767	773.296	-0.491884	0.711096	0.0150881	0.155962
DUSP1	2921.22	1900.58	0.619811	1.53667	0.0361103	0.217204
DUSP10	498.745	320.201	0.642244	1.56075	0.000149782	0.0245871
DUSP14	184.744	188.704	-0.0310528	0.978706	0.889304	0.947328
DUSP16	700.218	517.224	0.439012	1.35568	0.0137442	0.149434
DUSP2	23.2814	7.33545	1.66908	3.18012	0.0244573	NA
DUSP3	4610.89	3700.79	0.317012	1.24575	0.317294	0.565268
DUSP4	61.0567	31.0142	0.985964	1.98064	0.123794	0.363341
DUSP5	77.0834	71.0261	0.120222	1.0869	0.713754	0.854875
DUSP6	383.764	242.843	0.658771	1.57874	0.128608	0.369756
DUSP7	400.786	514.499	-0.360783	0.778742	0.0309607	0.206068
DUSP8	1187.52	741.586	0.679502	1.60159	0.00365903	0.0913367
DUSP9
ECSIT	469.106	563.548	-0.261352	0.834306	0.159256	0.405169
EGF	16.7359	35.2123	-1.05114	0.482585	0.0107189	0.136192
EGFR	1042.45	723.469	0.525129	1.43906	0.00105622	0.060149
ELK1	428.756	355.903	0.26681	1.20314	0.259477	0.511904
ELK4	887.172	1279.1	-0.526813	0.694086	0.00674729	0.114226
FAS	2029.35	2008.94	0.0145577	1.01014	0.949097	0.97618
FASLG
FGF1	2813.85	2510.74	0.164355	1.12066	0.328019	0.573815
FGF10	9.97243	5.19749	1.09349	2.1339	0.141238	NA
FGF11	297.966	363.613	-0.285143	0.820661	0.0858046	0.309711
FGF12	3.78527	10.9325	-1.60417	0.328926	0.160313	NA
FGF13	281.958	184.162	0.612825	1.52925	0.105633	0.339526
FGF14	573.306	512.991	0.159394	1.11682	0.596098	0.783897
FGF16	65.591	63.076	0.0405233	1.02849	0.900162	0.952938
FGF17	1.81017	5.27691	-1.59002	0.332167	0.0981312	NA
FGF18	15.7611	15.9413	-0.0263782	0.981882	0.96558	0.983656
FGF19
FGF2	2475.66	1870.52	0.404055	1.32322	0.194515	0.44401
FGF20
FGF21
FGF22
FGF23
FGF3
FGF4
FGF5
FGF6
FGF7	70.4428	45.1518	0.609814	1.52606	0.0804464	0.30229
FGF8
FGF9	10.6818	13.5215	-0.290718	0.817495	0.676319	NA
FGFR1	3440.86	3870.17	-0.16985	0.888935	0.299011	0.548618
FGFR2	2292.69	2656.85	-0.212958	0.862767	0.409501	0.642703
FGFR3	127.601	135.216	-0.0901171	0.939446	0.789016	0.897303
FGFR4
FLNA	136128	171394	-0.332354	0.79424	0.0332104	0.2118
FLNB	3288.45	3862.59	-0.23232	0.851265	0.0993885	0.330518
FLNC	2854.93	2839.21	0.00774098	1.00538	0.975028	0.988849
FOS	674.871	143.46	2.23324	4.70187	0.00338371	0.0887726
GADD45A	172.907	176.838	-0.0321451	0.977965	0.910918	0.959188
GADD45B	523.137	424.038	0.303436	1.23408	0.262109	0.514542
GADD45G	709.334	592.83	0.258972	1.19663	0.343225	0.58609
GNA12	2140.67	1763.89	0.278927	1.21329	0.192195	0.44098
GNG12	5518.93	3583.4	0.623008	1.54008	0.087889	0.312306
GRB2	1452.39	1204.83	0.268688	1.20471	0.154794	0.400317
HRAS	852.985	1163.85	-0.447389	0.733369	0.0282896	0.199497
HSPA1A	2117.43	776.63	1.44679	2.72601	0.000104768	0.0214414
HSPA1B	1746.02	438.123	1.99378	3.98278	3.44836e-06	0.00454157
HSPA1L	372.506	311.646	0.257551	1.19545	0.169599	0.417125
HSPA2	895.857	863.588	0.0519408	1.03666	0.810798	0.909573
HSPA6
HSPA8	38567.4	30348.3	0.345742	1.2708	0.287459	0.538299
HSPB1	4384.41	3842.58	0.190207	1.14093	0.48723	0.70356
IKBKB	1071.06	1211.1	-0.176125	0.885077	0.373041	0.612088
IKBKG	951.893	741.595	0.359142	1.28266	0.0432859	0.232139
IL1A
IL1B	6.01464	2.86003	0.976584	1.9678	0.397564	NA
IL1R1	1354.05	1287.44	0.0728791	1.05181	0.67764	0.833521
IL1R2
JMJD7-PLA2G4B
JUN	2036.19	1392.21	0.548073	1.46213	0.0190376	0.168724
JUND	2202.83	1941.46	0.181812	1.13431	0.42639	0.655102
KRAS	1208.79	1008.72	0.260812	1.19815	0.265002	0.517368
LAMTOR3	1216.83	1092.77	0.15398	1.11263	0.22498	0.477802
MAP2K1	1120.25	994.449	0.171184	1.12598	0.41953	0.649753
MAP2K2	1232.57	1521.54	-0.302796	0.81068	0.141181	0.383578
MAP2K3	1376.59	1738.4	-0.336286	0.792078	3.21634e-05	0.0116598
MAP2K4	1146.74	982.487	0.222544	1.16679	0.276207	0.529215
MAP2K5	324.503	344.572	-0.0851281	0.942701	0.499842	0.712387
MAP2K6	198.937	132.029	0.594691	1.51015	0.0311085	0.206596
MAP2K7	768.115	1008.92	-0.392232	0.76195	0.12469	0.365078
MAP3K1	762.686	733.924	0.0546722	1.03862	0.834855	0.920761
MAP3K11	376.292	348.829	0.110526	1.07962	0.658022	0.822416
MAP3K12	564.518	577.393	-0.031571	0.978354	0.830106	0.919418
MAP3K13	74.5267	65.4656	0.191548	1.14199	0.422327	0.652079
MAP3K14	117.532	140.143	-0.250452	0.840633	0.274566	0.527322
MAP3K2	1366.32	1139.14	0.261622	1.19883	0.106033	0.340126
MAP3K20	4641.95	4558.34	0.0260799	1.01824	0.832456	0.919727
MAP3K3	1280.84	988.245	0.373463	1.29546	0.173081	0.421049
MAP3K4	613.389	699.443	-0.190185	0.876493	0.170403	0.41776
MAP3K5	1063.23	1110.7	-0.0638917	0.95668	0.773528	0.888419
MAP3K6	200.28	236.615	-0.239962	0.846768	0.445659	0.670921
MAP3K7	1521.03	1471.64	0.0471751	1.03324	0.682837	0.836282
MAP3K8	243.176	330.202	-0.437863	0.738227	0.0227276	0.180364
MAP4K1	12.9089	13.3408	-0.116768	0.922251	0.882017	0.944043
MAP4K2	771.705	1368.85	-0.825569	0.56426	0.00462654	0.0978571
MAP4K3	726.314	674.214	0.108105	1.07781	0.487511	0.703614
MAP4K4	2827.81	2948.69	-0.0596017	0.959529	0.697118	0.845409
MAPK1	3174.48	2378.37	0.416471	1.33466	0.231706	0.48543
MAPK10
MAPK11	60.0066	73.2586	-0.28393	0.821351	0.531482	0.736236
MAPK12	333.669	592.465	-0.826628	0.563846	0.0146728	0.154095
MAPK13	5.82078	6.42403	-0.28435	0.821111	0.723088	NA
MAPK14	1791.45	2057.68	-0.199186	0.871042	0.052024	0.249418
MAPK3	2051.16	2105.5	-0.0375358	0.974318	0.757239	0.879882
MAPK7	365.888	520.731	-0.509296	0.702565	0.00544458	0.105317
MAPK8	688.911	488.569	0.494527	1.40886	0.0516023	0.248627
MAPK8IP1	431.79	401.457	0.102163	1.07338	0.503262	0.715521
MAPK8IP2	5.85815	2.73961	1.01295	2.01803	0.472372	NA
MAPK8IP3	1835.18	2931.86	-0.675718	0.626021	0.0212665	0.175597
MAPK9	1522.41	1240.02	0.29597	1.22771	0.111222	0.347185
MAPKAPK2	2151.63	2010.06	0.0973486	1.06981	0.400859	0.635512
MAPKAPK3	144.824	157.737	-0.124106	0.917572	0.731003	0.866056
MAPKAPK5	701.05	793.758	-0.176465	0.884868	0.249473	0.502674
MAPT	145.779	187.785	-0.369322	0.774146	0.307496	0.556744
MAX	904.588	861.888	0.0693157	1.04922	0.607914	0.791509
MECOM	812.035	546.493	0.572087	1.48667	0.0411161	0.227644
MEF2C	3273.08	2056.23	0.670283	1.59138	0.00799217	0.12347
MKNK1	508.661	502.584	0.0187796	1.0131	0.913884	0.960521
MKNK2	2376.93	1777.66	0.418594	1.33662	0.0192193	0.169323
MOS
MRAS	649.981	505.289	0.362797	1.28592	0.118179	0.356723
MYC	51.2523	52.6117	-0.0353253	0.975812	0.927218	0.967509
NF1	983.491	763.837	0.363345	1.28641	0.138504	0.381383
NFATC2	45.9732	38.7719	0.237479	1.17893	0.572052	0.765812
NFATC4	594.883	679.879	-0.189927	0.87665	0.376003	0.614784
NFKB1	1088.91	1067.69	0.0263546	1.01844	0.83114	0.919592
NFKB2	294.058	301.69	-0.0322744	0.977877	0.832425	0.919727
NGF	29.2232	44.6883	-0.598043	0.660649	0.250259	0.503515
NLK	319.533	394.983	-0.303132	0.810491	0.183978	0.433489
NR4A1	624.034	500.625	0.317898	1.24651	0.459158	0.681962
NRAS	959.527	857.895	0.160794	1.1179	0.387024	0.623782
NTF3	1319.88	1249.19	0.0785537	1.05596	0.680906	0.834903
NTF4
NTRK1
NTRK2	1200.68	942.236	0.350073	1.27463	0.129414	0.370816
PAK1	91.0327	76.1289	0.262515	1.19957	0.384043	0.621498
PAK2	2163.01	1915.31	0.174515	1.12859	0.225928	0.479007
PDGFA	1693.88	2333.57	-0.462074	0.725942	0.011155	0.138653
PDGFB	422.326	488.315	-0.208571	0.865394	0.435981	0.662993
PDGFRA	1032.45	832.425	0.308754	1.23864	0.14938	0.393158
PDGFRB	5341.91	7036.08	-0.397323	0.759266	0.016487	0.160466
PLA2G10
PLA2G12A	478.52	507.656	-0.0824939	0.944424	0.486169	0.702771
PLA2G12B
PLA2G1B
PLA2G2A
PLA2G2C
PLA2G2D	6.96282	8.64981	-0.305896	0.80894	0.665185	NA
PLA2G2E	4.15458	6.44798	-0.661036	0.632424	0.433397	NA
PLA2G2F
PLA2G3	7.53956	16.6905	-1.12699	0.457869	0.0812967	0.30389
PLA2G4A	1425.23	753.992	0.917777	1.8892	0.0528892	0.251277
PLA2G4B	76.0434	164.532	-1.12169	0.459555	0.0460145	0.238146
PLA2G4E	79.9015	89.9783	-0.163384	0.892928	0.708987	0.851528
PLA2G5	44.2242	21.992	1.00234	2.00325	0.303206	0.552954
PLA2G6	163.583	212.851	-0.375584	0.770794	0.158264	0.404006
PPM1A	2924.94	2204.39	0.407803	1.32666	0.0644177	0.274193
PPM1B	1814.08	1500.72	0.273007	1.20832	0.159844	0.405671
PPP3CA	906.094	628.293	0.52719	1.44112	0.00634941	0.111969
PPP3CB	1309.42	1262.44	0.0529155	1.03736	0.761149	0.882377
PPP3CC	285.651	237.621	0.262881	1.19987	0.086484	0.310321
PPP3R1	1580.36	1081.13	0.547037	1.46108	0.0491148	0.244635
PPP3R2
PPP5C	741.907	870.315	-0.227752	0.853965	0.0578783	0.261706
PRKACA	1924.42	2017.08	-0.0677065	0.954154	0.707377	0.850552
PRKACB	3107.3	2316.73	0.42324	1.34094	0.126337	0.366526
PRKACG
PRKCA	620.364	479.873	0.368839	1.29131	0.171843	0.419508
PRKCB	10.4842	16.0434	-0.628014	0.647066	0.220707	0.472544
PRKCG	149.48	263.86	-0.819378	0.566686	0.0140754	0.151401
PRKX	349.897	230.189	0.60159	1.51739	0.00476426	0.0992575
PTPN5
PTPN7	18.3967	24.7518	-0.422589	0.746085	0.309749	0.558546
PTPRR	60.2058	24.0347	1.32521	2.50569	0.0156789	0.158646
RAC1	5543.21	4645.9	0.254687	1.19308	0.155091	0.40058
RAC2	52.455	44.5123	0.377102	1.29873	0.48729	0.70356
RAC3	106.938	121.811	-0.1785	0.883621	0.308944	0.558294
RAF1	2585.25	3181.08	-0.29863	0.813024	0.260688	0.513286
RAP1A	2475.75	1455.53	0.766374	1.70099	0.0287968	0.199925
RAP1B	2387.84	1840.25	0.375268	1.29708	0.0644927	0.274331
RAPGEF2	933.158	737.493	0.3379	1.26392	0.15819	0.404005
RASA1	662.433	641.422	0.0451018	1.03176	0.797033	0.901798
RASA2	680.623	488.306	0.476818	1.39167	0.0260254	0.191537
RASGRF1
RASGRF2	227.598	160.13	0.508797	1.42286	0.148951	0.392551
RASGRP1	9.40779	4.15082	1.10558	2.15186	0.22845	NA
RASGRP2	1168.22	1701.24	-0.54106	0.687266	0.00386449	0.0917634
RASGRP3	223.01	236.482	-0.0844694	0.943131	0.873889	0.940529
RASGRP4	43.5972	77.7271	-0.815465	0.568225	0.139392	0.381524
RELA	1249.3	1342.57	-0.103533	0.930751	0.505197	0.717087
RELB	308.822	322.082	-0.0570561	0.961224	0.750549	0.876831
RPS6KA1	56.3271	43.7124	0.377275	1.29889	0.420873	0.650809
RPS6KA2	171.025	136.365	0.321141	1.24932	0.0488851	0.244215
RPS6KA3	1310.46	977.782	0.421905	1.3397	0.17208	0.419574
RPS6KA4
RPS6KA5	349.161	170.578	1.03183	2.04462	0.000117016	0.021551
RPS6KA6
RRAS	4597.08	5015.35	-0.125677	0.916574	0.364899	0.604973
RRAS2	901.297	778.945	0.208554	1.15553	0.391789	0.628272
SOS1	534.479	408.065	0.387099	1.30776	0.0476801	0.241876
SOS2	469.582	391.58	0.262732	1.19975	0.268494	0.521182
SRF	994.797	674.216	0.559829	1.47409	0.0871119	0.31138
STK3	712.066	573.439	0.311283	1.24081	0.286326	0.537398
STK4	731.371	610.12	0.260834	1.19817	0.305577	0.554953
STMN1	300.419	421.67	-0.48773	0.713146	0.113554	0.350051
TAB1	325.964	500.98	-0.618259	0.651456	0.00542454	0.105297
TAB2	1927.46	1533.83	0.32887	1.25603	0.0959214	0.325602
TAOK1	2371.5	1630.1	0.540487	1.45446	0.0381374	0.222229
TAOK2	1221.2	1552.45	-0.344762	0.787438	0.130515	0.371801
TAOK3	505.49	357.172	0.499947	1.41416	0.193811	0.443071
TGFB1	361.512	348.426	0.0584468	1.04134	0.830324	0.919524
TGFB2	1660.69	1680.67	-0.0178142	0.987728	0.957836	0.979897
TGFB3	3683.32	3348.98	0.136827	1.09948	0.444325	0.669982
TGFBR1	2516.24	1794.57	0.487334	1.40185	0.140431	0.382469
TGFBR2	3402.86	2293.28	0.569209	1.48371	0.0429919	0.231631
TNF	4.64875	4.8537	0.00669482	1.00465	0.994435	NA
TNFRSF1A	1756.44	1831.48	-0.0602077	0.959126	0.581482	0.77275
TP53
TRAF2	493.048	508.307	-0.04237	0.971058	0.80889	0.908377
TRAF6	587.929	534.039	0.139227	1.10131	0.342204	0.585008
