# Supplementary material for: Comparative therapeutic strategies for preventing aortic rupture in a mouse model of vascular Ehlers-Danlos syndrome
Source: PLoS Genet. 2022 Mar 4;18(3):e1010059. doi: 10.1371/journal.pgen.1010059 (PMC8926273; doi:10.1371/journal.pgen.1010059)
Supplement: S4 Table — Significant differential expressed genes are mentioned in bold. Genes not found in transcriptomic data are highlighted in grey. Adjusted p-value with the Benjamini-Hochberg method. (XLSX) [file pgen.1010059.s014.xlsx]

## Sheet: Feuil1
Gene symbol	IPA terms	Col3a1+/G938D	Mean Col3a1+/G182R (n=3)	Mean Col3a1+/+ (n=4)	log2FoldChange	FoldChange	p-value	adjusted p-value
Ldlr		Upregulated	863.651	2078.79	-1.26639	0.415699	2.88877e-05	0.0114806
Serpine1		Upregulated	5004.03	2534.79	0.981206	1.97411	0.00603609	0.109301
Egr1		Upregulated	1128.25	783.514	0.526042	1.43997	0.108124	0.343044
F3		Upregulated	1292.12	1123.77	0.200003	1.1487	0.369623	0.609246
Hspa1b		Upregulated	1746.02	438.123	1.99378	3.98278	3.44836e-06	0.00454157
Hspa1a		Upregulated	2117.43	776.63	1.44679	2.72601	0.000104768	0.0214414
Fos		Upregulated	674.871	143.46	2.23324	4.70187	0.00338371	0.0887726
Bmp4		Upregulated	457.501	363.776	0.327936	1.25522	0.337375	0.581658
Jun		Upregulated	2036.19	1392.21	0.548073	1.46213	0.0190376	0.168724
Atf3		Upregulated	713.271	300.274	1.25034	2.37898	0.00131571	0.0650494
Egr2		Upregulated	17.7042	14.0888	0.229219	1.1722	0.668942	0.828494
Wwp2		Upregulated	14225	26431	-0.893799	0.538195	0.000127066	0.0225539
Egr3		Upregulated	38.3906	36.1608	0.128716	1.09332	0.778975	0.891149
Id3		Upregulated	4211.41	4664.02	-0.147335	0.902917	0.442571	0.669174
Bmf		Upregulated	660.418	1302.65	-0.980033	0.506968	0.0255974	0.19026
Nuak1		Upregulated	1600.1	1455.28	0.136234	1.09903	0.631225	0.806182
Mfsd2a		downregulated	8.80128	5.88497	0.535197	1.44914	0.559641	NA
Apob		downregulated
Tsc22d3		downregulated	648.444	359.757	0.849823	1.80228	0.00377751	0.0915697
Zbtb16		downregulated	1006.33	181.072	2.47406	5.55607	0.00100079	0.0590389
Ifi203		downregulated	262.199	230.698	0.18592	1.13754	0.69669	0.845094
Npvf		unchanged
Polr2a		unchanged	749.152	707.178	0.0839074	1.05988	0.679124	0.833856
Msk1/2		unchanged
Cd3g	CD3	unchanged	4.74882	9.45977	-0.954025	0.51619	0.3042	NA
Cd3d		unchanged	3.006	3.17234	-0.131094	0.913139	0.912532	NA
H3f3a	H3	unchanged	11027.7	8503.92	0.37484	1.2967	0.103435	0.3362
H3f3b		unchanged	5704.62	6344.59	-0.153436	0.899106	0.407547	0.641709
H3f3c		unchanged	388.736	379.491	0.0338617	1.02375	0.924205	0.965772
Ccna2	cyclin-a	unchanged	88.1124	143.342	-0.699557	0.615761	0.105644	0.339526
Ccna1		unchanged
	TCR	unchanged
	Ig	unchanged
Nfkb1		unchanged	1088.91	1067.69	0.0263546	1.01844	0.83114	0.919592
Nfkb2		unchanged	294.058	301.69	-0.0322744	0.977877	0.832425	0.919727
Mapk8 (Jnk)		Main effector	688.911	488.569	0.494527	1.40886	0.0516023	0.248627
Mapk1 (Erk2)		Main effector	3174.48	2378.37	0.416471	1.33466	0.231706	0.48543
Mapk3 (Erk1)		Main effector	2051.16	2105.5	-0.0375358	0.974318	0.757239	0.879882
Mapk14 (p38 MAPK)		Main effector	1791.45	2057.68	-0.199186	0.871042	0.052024	0.249418
Akt1		Main effector	3317.42	2918.34	0.184709	1.13659	0.312724	0.561005
Akt2		Main effector	3747.25	3344.54	0.163981	1.12037	0.219921	0.471902
Akt3		Main effector	2631.11	1878.04	0.486068	1.40062	0.0910641	0.31665
