# Supplementary material for: Comparative therapeutic strategies for preventing aortic rupture in a mouse model of vascular Ehlers-Danlos syndrome
Source: PLoS Genet. 2022 Mar 4;18(3):e1010059. doi: 10.1371/journal.pgen.1010059 (PMC8926273; doi:10.1371/journal.pgen.1010059)
Supplement: S5 Table — Amount of the 3 TGF-β isoforms per μg of protein extracted from TA. Data are expressed as the mean ± SEM. Student t-test. (XLSX) [file pgen.1010059.s015.xlsx]

## Sheet: Feuil1
	Col3a1+/+ (n=6)			Col3a1+/G182R (n=6)			p value
TGF-β1	34.4	±	7.8	45.3	±	3.8	0.240
TGF-β2	29.7	±	4.3	34.6	±	3.9	0.420
TGF-β3	10.4	±	1.1	8.5	±	1.3	0.288
