# Supplementary material for: Comparative therapeutic strategies for preventing aortic rupture in a mouse model of vascular Ehlers-Danlos syndrome
Source: PLoS Genet. 2022 Mar 4;18(3):e1010059. doi: 10.1371/journal.pgen.1010059 (PMC8926273; doi:10.1371/journal.pgen.1010059)
Supplement: S6 Table — Data are expressed as the mean ± SEM. The number of mice at each time are indicated above the mean ± SEM. Student-t test or Log-Rank test (Mantel-Cox) for the survival. (XLSX) [file pgen.1010059.s016.xlsx]

## Sheet: Feuil1
		Propranolol							Celiprolol							Losartan							Losartan at weaning							Amlodipine							Hydralazine
	Dose (mg/kg/j)	Water			Treatment			p value	Water			Treatment			p value	Water			Treatment			p value	Water			Treatment			p value	1%EtOH			Treatment			p value	Water			Treatment			p value
					115							250							135							135							7.5							45
	Age (weeks)
SBP (mmHg)	8	111.344	±	2.53816	124.675	±	2.39751	0.00161052	118.3	±	6.21231	112.183	±	5.23026	0.475991	112.8	±	3.56931	94.0556	±	3.09699	0.00668931	112.8	±	3.56931	107.846	±	5.27311	0.586139	123	±	3.53682	112.333	±	2.76486	0.0603007	122.033	±	4.5295	120.42	±	3.72862	0.790541
		n	=	9	n	=	16		n	=	7	n	=	6		n	=	5	n	=	18		n	=	5	n	=	13		n	=	11	n	=	6		n	=	18	n	=	15
	12	107.375	±	3.02335	110.067	±	2.48321	0.51465	116.444	±	3.72197	109.85	±	3.39129	0.3032	116.5	±	5.63471	86.8889	±	3.55065	0.00148605	116.5	±	5.63471	96.5	±	6.41396	0.0917764	116.111	±	3.56855	112.2	±	3.18434	0.481811	118.522	±	2.67492	112.615	±	2.39877	0.126588
		n	=	8	n	=	15		n	=	9	n	=	4		n	=	4	n	=	18		n	=	4	n	=	10		n	=	9	n	=	5		n	=	18	n	=	13
	16	111.5	±	3.43303	113.754	±	4.15938	0.71018	119.4	±	4.49305	121.72	±	6.39456	0.774586	112	±	2.91548	90.4706	±	4.3993	0.0325995	112	±	2.91548	105.455	±	3.61905	0.322211	121	±	6.76798	100	±	7.24569	0.0914439	122.721	±	2.88893	114.923	±	1.83468	0.0501081
		n	=	8	n	=	13		n	=	11	n	=	5		n	=	4	n	=	17		n	=	4	n	=	11		n	=	9	n	=	4		n	=	19	n	=	13
	20	102.111	±	4.09758	118.167	±	3.5693	0.00818601	114.973	±	4.63897	113.456	±	2.22649	0.786913	110.5	±	9.56121	92.3571	±	6.12113	0.169515	110.5	±	9.56121	98	±	5.68624	0.355152	133	±	4.03998	100.5	±	3.27872	0.00040323	117.558	±	2.96914	114.275	±	2.82907	0.458472
		n	=	9	n	=	12		n	=	11	n	=	9		n	=	4	n	=	14		n	=	4	n	=	3		n	=	8	n	=	4		n	=	19	n	=	12
	24	100.875	±	0.766194	111.625	±	5.34167	0.0662357	113.973	±	4.84476	125.475	±	6.78869	0.173551	124.5	±	8.5	88.3125	±	3.35251	0.00229827	124.5	±	8.5	80.1818	±	3.57216	0.000502874	135.75	±	5.21816	112.5	±	8.26136	0.0548125	117.341	±	3.35022	113.317	±	2.9937	0.401605
		n	=	8	n	=	8		n	=	11	n	=	8		n	=	2	n	=	16		n	=	2	n	=	11		n	=	4	n	=	4		n	=	17	n	=	12
HR (bpm)	8	641.211	±	27.1798	446.731	±	10.71	<0.0001	605.271	±	26.38	550.483	±	17.2213	0.122547	599.6	±	18.3701	583.611	±	18.485	0.668405	599.6	±	18.3701	596.846	±	30.6152	0.95798	632.818	±	24.5041	702.667	±	14.1248	0.0656229	614.444	±	17.6883	648.793	±	23.1126	0.239347
		n	=	9	n	=	16		n	=	7	n	=	6		n	=	5	n	=	18		n	=	5	n	=	13		n	=	11	n	=	6		n	=	18	n	=	15
	12	630.125	±	21.8848	489	±	10.5925	<0.0001	615.6	±	28.2562	623.225	±	21.7061	0.870031	581	±	30.7598	641.833	±	14.8481	0.0949031	581	±	30.7598	619.6	±	18.9163	0.300112	662.333	±	31.3661	673.2	±	38.9954	0.835591	639.992	±	15.8687	703.569	±	12.8117	0.00645044
		n	=	8	n	=	15		n	=	9	n	=	4		n	=	4	n	=	18		n	=	4	n	=	10		n	=	9	n	=	5		n	=	18	n	=	13
	16	650.625	±	21.9764	460.769	±	18.9546	<0.0001	635.318	±	17.8728	651.3	±	12.8403	0.580673	625	±	22.0151	656.059	±	15.1966	0.364077	625	±	22.0151	615	±	24.9749	0.824448	673.556	±	14.1442	756	±	12.261	0.00436339	634.003	±	14.1376	719.385	±	9.17363	8.23779e-05
		n	=	8	n	=	13		n	=	11	n	=	5		n	=	4	n	=	17		n	=	4	n	=	11		n	=	9	n	=	4		n	=	19	n	=	13
	20	633.778	±	32.103	514.083	±	25.1416	0.00769446	633.545	±	18.4335	635.722	±	21.3136	0.938991	673.25	±	19.4009	653.357	±	17.8598	0.58251	673.25	±	19.4009	635.333	±	50.7488	0.467705	717.5	±	14.0509	786.75	±	5.94944	0.00752236	644.068	±	12.0242	713.917	±	8.8047	0.000247804
		n	=	9	n	=	12		n	=	11	n	=	9		n	=	4	n	=	14		n	=	4	n	=	3		n	=	8	n	=	4		n	=	19	n	=	12
	24	613.625	±	39.7829	520	±	23.65	0.0626097	654.382	±	23.7819	661.913	±	11.4044	0.802939	567.5	±	90.5	669	±	10.7676	0.0203607	567.5	±	90.5	580.545	±	31.6214	0.877064	732	±	8.86002	748	±	13.2916	0.35519	664.502	±	15.9156	723.458	±	8.07655	0.00701043
		n	=	8	n	=	8		n	=	11	n	=	8		n	=	2	n	=	16		n	=	2	n	=	11		n	=	4	n	=	4		n	=	17	n	=	12
Mortality (%)	24	46.7			40			0.6862	36.8			50			0.5411	62.5			17.6			0.0207	62.5			7.7			0.0031	60.9			75			0.1261	50			29.9			0.1358
