# Supplementary material for: Comparative therapeutic strategies for preventing aortic rupture in a mouse model of vascular Ehlers-Danlos syndrome
Source: PLoS Genet. 2022 Mar 4;18(3):e1010059. doi: 10.1371/journal.pgen.1010059 (PMC8926273; doi:10.1371/journal.pgen.1010059)
Supplement: S7 Table — Data are expressed as the mean ± SEM. The number of mice at each time are indicated above the mean ± SEM. Student-t test or Log-Rank test (Mantel-Cox) for the survival. (XLSX) [file pgen.1010059.s017.xlsx]

## Sheet: Feuil1
		Amlodipine-Propranolol males							Hydralazine-Celiprolol							Amlodipine females							Amlodipine-Propranolol females			Amlodipine Propranolol females
	Dose (mg/kg/j)	Amlodipine			Treatment			p value	Water			Treatment			p value	1%EtOH			Treatment			p value	Amlodipine			Treatment			p value
		7.5	7.5		A:7.5 P:115							H:45 C:250							7.5				7.5	7.5		A:7.5 P:115
	Age (weeks)
SBP (mmHg)	8	112.333	±	2.76486	99.8	±	2.39583	0.00856083	122.033	±	4.5295	107.729	±	5.55268	0.0900162	118.328	±	2.91429	103.667	±	4.8074	0.0650014	103.667	±	4.8074	99.5311	±	2.36311	0.41862
		n	=	6	n	=	5		n	=	18	n	=	7		n	=	18	n	=	3		n	=	3	n	=	9
	12	112.2	±	3.18434	111	±	1.52753	0.793746	118.522	±	2.67492	105.044	±	6.21935	0.0275439	119.428	±	2.74302	96.3333	±	9.52774	0.00695983	96.3333	±	9.52774	102.807	±	4.16763	0.485224
		n	=	5	n	=	3		n	=	18	n	=	9		n	=	18	n	=	3		n	=	3	n	=	9
	16	100	±	7.24569	89.5	±	3.5	0.396884	122.721	±	2.88893	124.05	±	3.70444	0.795517	122.829	±	2.49582	100.5	±	5.5	0.00915168	100.5	±	5.5	107.321	±	5.42439	0.588647
		n	=	4	n	=	2		n	=	19	n	=	8		n	=	17	n	=	2		n	=	2	n	=	9
	20	100.5	±	3.27872	103.333	±	5.48736	0.657216	117.558	±	2.96914	105.975	±	4.74081	0.0457952	117.517	±	3.1017	118	±	8	0.960957	118	±	8	89.425	±	3.70163	0.0091327
		n	=	4	n	=	3		n	=	19	n	=	8		n	=	18	n	=	2		n	=	2	n	=	8
	24	112.5	±	8.26136	89	±	5	0.139434	117.341	±	3.35022	106.943	±	4.38519	0.094426	118.308	±	3.12637	117	±	11	0.884859	117	±	11	91.8125	±	4.68274	0.0466544
		n	=	4	n	=	2		n	=	17	n	=	7		n	=	13	n	=	2		n	=	2	n	=	8
HR (bpm)	8	702.667	±	14.1248	518.4	±	12.4684	<0.0001	614.444	±	17.6883	608.2	±	19.8409	0.842738	613.878	±	14.3545	637	±	27.1539	0.541217	637	±	27.1539	516.22	±	8.55427	0.000168496
		n	=	6	n	=	5		n	=	18	n	=	7		n	=	18	n	=	3		n	=	3	n	=	9
	12	673.2	±	38.9954	616.667	±	44.5621	0.392259	639.992	±	15.8687	652.022	±	5.98674	0.606183	648.622	±	18.6481	690.667	±	31.4236	0.391535	690.667	±	31.4236	522.758	±	25.7132	0.00630528
		n	=	5	n	=	3		n	=	18	n	=	9		n	=	18	n	=	3		n	=	3	n	=	9
	16	756	±	12.261	643.5	±	35.5	0.0168069	634.003	±	14.1376	653.337	±	9.13117	0.404049	597.406	±	30.8097	731.5	±	10.5	0.163908	731.5	±	10.5	513.53	±	27.1592	0.00555255
		n	=	4	n	=	2		n	=	19	n	=	8		n	=	17	n	=	2		n	=	2	n	=	9
	20	786.75	±	5.94944	621	±	2.51661	<0.0001	644.068	±	12.0242	673.212	±	6.48362	0.141277	639.283	±	22.7867	670.5	±	90.5	0.676279	670.5	±	90.5	518.131	±	31.1538	0.0745401
		n	=	4	n	=	3		n	=	19	n	=	8		n	=	18	n	=	2		n	=	2	n	=	8
	24	748	±	13.2916	625	±	6	0.00372723	664.502	±	15.9156	660.771	±	10.3486	0.886961	646.615	±	28.7214	742	±	21	0.23056	742	±	21	535.98	±	22.8746	0.00282765
		n	=	4	n	=	2		n	=	17	n	=	7		n	=	13	n	=	2		n	=	2	n	=	8
Mortality (%)	24	75			70			0.3402	50			46.7			0.8477	25			50			0.1363	50			30			0.1365
