# Supplementary material for: Comparative therapeutic strategies for preventing aortic rupture in a mouse model of vascular Ehlers-Danlos syndrome
Source: PLoS Genet. 2022 Mar 4;18(3):e1010059. doi: 10.1371/journal.pgen.1010059 (PMC8926273; doi:10.1371/journal.pgen.1010059)
Supplement: S8 Table — Adjusted p-value with Benjamini-Hochberg method. (XLSX) [file pgen.1010059.s018.xlsx]

## Sheet: Feuil1
Gene symbol	Mean Col3a1+/G182R (n=3)	Mean Col3a1+/+ (n=4)	log2FoldChange	FoldChange	p-value	adjusted p-value
Agtr1a	141.326	109.961	0.365963	1.28874	0.192507	0.441289
Agtr1b	22.4824	25.6605	-0.204023	0.868127	0.646551	0.816064
Ace	3964.73	3255.2	0.284197	1.21773	0.33652	0.580612
Prcp	642.548	545.972	0.232508	1.17488	0.0667062	0.278672
Cma1	70.9176	78.8803	-0.148873	0.901955	0.756436	0.879615
Enpep	805.914	644.999	0.320272	1.24857	0.258383	0.510612
